# Supplementary material for: Energy from waste biomass: an LCA study on a biofuel cell at early design stage
Source: Environ Sci Pollut Res Int. 2024 Jun 26;33(22):11110–25. doi: 10.1007/s11356-024-34068-1 (PMC13415293; doi:10.1007/s11356-024-34068-1)
Supplement: Supplementary file 2 — Supplementary file2 (XLSX 12 KB) [file 11356_2024_34068_MOESM2_ESM.xlsx]

## Sheet: energy consumption 
Supplementary Information_2 (SI_2) Energy from waste biomass: an LCA study on a bio-fuel cell at early design stage Eleonora Rossia,b, Daniele Cespia,b,*, Irene Maggiorea, Leonardo Settia,b , Fabrizio Passarinia,b a- Industrial Chemistry Deparment “Toso Montanari”, Alma Mater - Università di Bologna, Via Piero Gobetti, 85, 40136 Bologna (BO), Italy b- Interdepartmental Center for Industrial Resea…
			HEATING MAGNETIC STIRRER				FREEZER				HEATER				PUMP
			Power	630	W		Energy consuption	0.78	kWh/24h		Power	1600	W		Power	45	W
			Max T	370	°C		Power	32.5	W		Tmax	300	°C		time	0.5	h
			Max Speed	1500	rpm		Volume	240	l		Dimensions	0.5	m		Consution	22.5	Wh
			Salt bridge agar (consuption for 4 bridges)				time	0.666667	h			0.47	m
			T	90	°C		Occupied Vol	0.05	l			0.52	m
			Speed	375	rpm		OccVol/Vol	0.000208333			Volume	0.1222	m3
			time	0.25	h		Energy Consuption	0.00451389	Wh			122.2	l
			Δt/Δtmax	0.2							time	0.5	h
			Speed/Smax	0.25							T	30	°C
T lab			Energy consuption	35.4375	Wh						ΔT/ΔTmax	0.0357143
20	°C		Briges produced	4							Occupied Vol	0.5	l
			Consuption 1 bridge	8.85938	Wh						OccVol/Vol	0.00409165
			Hydrolysis								Energy Consuption	0.116904	Wh
			time	0.25	h
			T	65	°C
			Speed	263	rpm
			Δt/Δtmax	0.128571
			Speed/Smax	0.175333
			Energy consuption	23.9325	Wh
			Reaction
			T	30	°C
			time	0.5	h
			ΔT/ΔTmax	0.0285714
			Energy consuption	9	Wh
			Activation nafion membrane
			T	80	°C
			time	3	h
			Δt/Δtmax	0.171429
			Energy consuption	324	Wh
			Regeneration nafion membrane
			T	80	°C
			time	2	h
			Δt/Δtmax	0.171429
			Energy consuption	216	Wh
